# Supplementary material for: RNA localization and co‐translational interactions control RAB13 GTPase function and cell migration
Source: EMBO J. 2020 Sep 18;39(21):e104958. doi: 10.15252/embj.2020104958 (PMC7604616; doi:10.15252/embj.2020104958)
Supplement: Supplementary file 3 — Table EV1 [file EMBJ-39-e104958-s003.xlsx]

## Sheet: Table EV1
			GFP-RAB13(WT)		GFP-RAB13(T22N)
Accession	Gene	Description	# Replicates	Rab13/GFP*	# Replicates	Rab13/GFP*
P51153	RAB13	Ras-related protein Rab-13	2	100	2	648.3-5169.4
P47224	RABIF	Guanine nucleotide exchange factor MSS4	2	100	2	1629.2-1943.9
P31150	GDI1	Rab GDP dissociation inhibitor alpha	2	100
P50395	GDI2	Rab GDP dissociation inhibitor beta	2	100
P11142	HSPA8	Heat shock cognate 71 kDa protein	2	9.2-17.0	2	31.8-37.2
P38646	HSPA9	Stress-70 protein, mitochondrial	2	6.9-11.6	2	32.3-63.4
P09661	SNRPA1	U2 small nuclear ribonucleoprotein A'	2	6.0-10.0	2	44.9-130.4
P68371	TUBB4B	Tubulin beta-4B chain	2	4.8-30.9	2	132.9-100
P11021	HSPA5	Endoplasmic reticulum chaperone BiP	2	3.8-8.9	1	11.8
P17066	HSPA6	Heat shock 70 kDa protein 6	2	2.1-2.2	1	35.3
P68363	TUBA1B	Tubulin alpha-1B chain	2	18.0-30.2	2	173.4-246.3
P07437	TUBB	Tubulin beta chain	2	15.3-30.9	2	119.3-161.5
P42212	GFP	Green fluorescent protein	2	0.39-0.62	2	0.39-0.66
P0DMV9	HSPA1B	Heat shock 70 kDa protein 1B	2	2.1
Q00610	CLTC	Clathrin heavy chain 1	1	100
P15328	FOLR1	Folate receptor alpha	1	100
Q9NZB8	MOCS1	Molybdenum cofactor biosynthesis protein 1	1	100
P20337	RAB3B	Ras-related protein Rab-3B	1	100
A0A0J9YWL9	TEX13C	Putative testis-expressed protein 13C	1	100
Q92973	TNPO1	Transportin-1	1	100
O95399	UTS2	Urotensin-2	1	100
Q12951	FOXI1	Forkhead box protein I1	1	62.8
Q8IWZ3	ANKHD1	Ankyrin repeat and KH domain-containing protein 1	1	14.3
P04908; Q93077; Q7L7L0	HIST1H2AB; HIST1H2AC; HIST3H2A	Histone H2A type 1-B/E/C; Histone H2A type 3	1	13.6
P62805	HIST1H4A; HIST1H4F; HIST1H4D; HIST1H4J; HIST2H4A; HIST2H4B; HIST1H4H; HIST1H4C; HIST4H4; HIST1H4E; HIST1H4I; HIST1H4B; HIST1H4K; HIST1H4L	Histone H4	1	12
P68431; Q16695; Q71DI3; P84243	HIST1H3A; HIST3H3; HIST2H3A; H3F3A	Histone H3.1/1t/2/3	1	11
Q9H9Q2	COPS7B	COP9 signalosome complex subunit 7b	1	10.6
P23284	PPIB	Peptidyl-prolyl cis-trans isomerase B	1	9.9
P62899	RPL31	60S ribosomal protein L31	1	9.9	1	22.7
P35268	RPL22	60S ribosomal protein L22	1	9.6	1	12
P0C0S8; P20671; Q96KK5; Q99878; Q9BTM1	HIST1H2AG/D/H/J; H2AFJ	Histone H2A type 1; Histone H2A type 1-D/H/J; Histone H2A.J	1	9.5
Q15149	PLEC	Plectin	1	9.5
P62807; P58876; Q93079; O60814; Q99880; Q99877; Q5QNW6; P57053	HIST1H2BC/D/H/K/L/M/N; HIST2H2BF; H2BFS	Histone H2B type 1-C/E/F/G/I/D/H/K/L/M/N; Histone H2B type 2-F; Histone H2B type F-S	1	9.3
P08670	VIM	Vimentin	1	9.3
P07910	HNRNPC	Heterogeneous nuclear ribonucleoproteins C1/C2	1	9.2
P62851	RPS25	40S ribosomal protein S25	1	7.6	1	21.7401
Q9H340	OR51B6	Olfactory receptor 51B6	1	7.4
P60709	ACTB	Actin, cytoplasmic 1	1	4.1
P05141	SLC25A5	ADP/ATP translocase 2	1	2.2	2	84.5-277.9
O75531	BANF1	Barrier-to-autointegration factor			1	2.8
P68104	EEF1A1	Elongation factor 1-alpha 1			2	45.8-58.1
P62861	FAU	40S ribosomal protein S30			2	18.2-33.7
P17096	HMGA1	High mobility group protein HMG-I/HMG-Y			2	17.3-34.3
P83881; Q969Q0	RPL36A; RPL36AL	60S ribosomal protein L36a; 60S ribosomal protein L36a-like			1	6.5
Q71U36	TUBA1A	Tubulin alpha-1A chain			1	285.9
Q13509	TUBB3	Tubulin beta-3 chain			1	100
P04350	TUBB4A	Tubulin beta-4A chain			1	100
*: Enrichment of identiifed peptides over corresponding GFP-control samples is listed.
Proteins that were not observed in the GFP control are assigned a ratio of 100. If a protein was detected in both replicates, a range is provided.

## Sheet: Table EV1 Legend
List of proteins interacting with GFP-RAB13(wt) or GFP-RAB13(T22N). Table lists proteins identified by mass spectrometry analysis in two independent replicate experiments,
