# Supplementary material for: RNA localization and co‐translational interactions control RAB13 GTPase function and cell migration
Source: EMBO J. 2020 Sep 18;39(21):e104958. doi: 10.15252/embj.2020104958 (PMC7604616; doi:10.15252/embj.2020104958)
Supplement: Supplementary file 4 — Table EV2 [file EMBJ-39-e104958-s004.xlsx]

## Sheet: Table EV2
PMO-name	PMO-sequence
mRab13 #1	TTCACATCCTTGGTTCCTCCCCCTC
mRab13 #2	CTGTTCACCTTTCACATCCTTGGTT
mRab13 #3	CTTCTCAAATCCCTTCTGTTCACCT
mRab13 #6	ACTAACAAAGACCTTGTAGAGTGAG
mRab13 #7	GAACCCACAGTGGAAACAGGATGTC
HsRab13-11	TTCAGCTTCCGGGGTGGGGAGGCAA
HsRab13-27	CGTTGTCTCCCTCAGGTTCAGCTTC
HsRab13-49	CTCCCCTGCTCACTCCCTCTGCCGT
HsRab13-68	CCAAGCCCCTCTGCTATTTCTCCCC
HsRab13-91	TTACCATCTACCTATGTGACCCTCC
HsRab13-113	CTCCTTTTTCTCCTCATTCTCTTTA
HsRab13-139	TTTTTTCCTTTCTGCTTTTCCCTTT
HsRab13-165	TCCCTTCTCCCTTCCTCTCTCTTCC
HsRab13-191	TCTTTCACTTCCTCAATTCATTCCT
HsRab13-210	TCTTCCTACCTCCTTGCCTTCTTTC
HsRab13-230	CCTTCCTTTCCTCCTCCCTCTCTTC
HsRab13-256	TAAGGTCTGAAGCCTGAGGCATCTC
HsRab13-281	TTTATGTTTGCCCTGAAAACCCAGG
HsRab13-306	AACAGAATAAATCAGTGTATTTACA
HsRab13-331	GCAGGACCCTAAAACCTGATCTAGT
HsRab13-356	TAGTGTAGTGCCGAGCTAGCCTTTT
HsRab13-378	GACAGAACAGGAGCAAATTCCCTAG
HsRab13-400	ACCAAGAAAGACCATGACAAGTGAC
HsRab13-423	TTGTGCAAATGGTGGCCTTTAATAC

## Sheet: Table EV2 Legend
List of PMO oligonucleotides used in the study.
