# Supplementary material for: RNA localization and co‐translational interactions control RAB13 GTPase function and cell migration
Source: EMBO J. 2020 Sep 18;39(21):e104958. doi: 10.15252/embj.2020104958 (PMC7604616; doi:10.15252/embj.2020104958)
Supplement: Supplementary file 5 — Movie EV1 [file EMBJ-39-e104958-s005.zip]

Archive with 4 entries (4 files):
- Movie EV1 Legend.docx
- __MACOSX/._Movie EV1 Legend.docx
- Movie EV1.avi
- __MACOSX/._Movie EV1.avi
